# Supplementary material for: Assessing the Comprehensive Training Needs of Informal Caregivers of Cancer Patients: A Qualitative Study
Source: Curr Oncol. 2023 Mar 29;30(4):3845–58. doi: 10.3390/curroncol30040291 (PMC10137188; doi:10.3390/curroncol30040291)
Supplement: Supplementary file 1 [file curroncol-30-00291-s001.zip]

Archive with 1 entries (1 files):
- curroncol-2257195-supplementary.pdf
